# Supplementary material for: Exome Sequencing Identifies Genetic Variants Associated with Extreme Manifestations of the Cardiovascular Phenotype in Marfan Syndrome
Source: Genes (Basel). 2022 Jun 8;13(6):1027. doi: 10.3390/genes13061027 (PMC9223058; doi:10.3390/genes13061027)
Supplement: Supplementary file 1 [file genes-13-01027-s001.zip]

Archive with 2 entries (2 files):
- supplementary materials.pdf
- Table S2. List of all candidate genes obtained from all VAAST analysis.xlsx
